# Supplementary material for: The MoLfa1 Protein Regulates Fungal Development and Septin Ring Formation in Magnaporthe oryzae
Source: Int J Mol Sci. 2024 Mar 19;25(6):3434. doi: 10.3390/ijms25063434 (PMC10970683; doi:10.3390/ijms25063434)
Supplement: Supplementary file 1 [file ijms-25-03434-s001.zip]

Archive with 1 entries (1 files):
- ijms-2859225-supplementary.pdf
